# Supplementary material for: Biotechnological Modulation of Legumes via Fermentation: Impacts on Nutrient Bioaccessibility, Glycemic Index, and Antinutrients—A Scoping Review
Source: Foods. 2026 Jul 13;15(14):2483. doi: 10.3390/foods15142483 (PMC13409413; doi:10.3390/foods15142483)
Supplement: Supplementary file 1 [file foods-15-02483-s001.zip]

Archive with 1 entries (1 files):
- foods-4375680-supplementary.pdf
